# Supplementary material for: AMAY-Net: adaptive multi-scale attention YOLO network for liver and gallbladder segmentation in laparoscopic cholecystectomy
Source: PeerJ Comput Sci. 2025 Aug 1;11:e2961. doi: 10.7717/peerj-cs.2961 (PMC12453648; doi:10.7717/peerj-cs.2961)
Supplement: Supplemental Information 1 — The CholecSegDataset class for loading and processing the CholecSeg8k dataset, enabling liver and gallbladder segmentation tasks. It includes handling image augmentation, transformations, and converting masks to binary or multi-class labels as needed. The dataset class can be adjusted to map specific pixel values to classes, addressing class imbalance by representing smaller structures such as the gallbladder with higher importance. [file peerj-cs-11-2961-s001.py]

import os
import torch
from torch.utils.data import Dataset
from PIL import Image
import numpy as np
import torchvision.transforms as transforms
import random

class CholecSegDataset(Dataset):
    def __init__(self, dataset_path, split='train', transform=None, mask_class_map=None):
        """
        Initializes the dataset class for liver and gallbladder segmentation, supporting 'train', 'val', and 'test' splits.

        Args:
            dataset_path (str): Root directory path of the dataset.
            split (str): Dataset split type ('train', 'val', or 'test').
            transform (callable, optional): Transform operations for image augmentation.
            mask_class_map (dict, optional): Dictionary for mapping mask pixel values to specific classes.
        """
        self.dataset_path = dataset_path
        self.split = split
        self.transform = transform
        self.mask_class_map = mask_class_map

        # Dataset paths and file lists
        self.image_dir = os.path.join(self.dataset_path, f'{split}/images')
        self.mask_dir = os.path.join(self.dataset_path, f'{split}/masks')

        # Collecting all image and mask filenames
        self.image_filenames = sorted([f for f in os.listdir(self.image_dir) if f.endswith(('.png', '.jpg', '.jpeg', '.bmp'))])
        self.mask_filenames = sorted([f for f in os.listdir(self.mask_dir) if f.endswith('.png')])

        # Verify equal number of images and masks
        assert len(self.image_filenames) == len(self.mask_filenames), "Mismatch between image and mask counts."

        print(f"Initialized {split} dataset with {len(self.image_filenames)} samples.")

    def __len__(self):
        """Returns the number of samples in the dataset."""
        return len(self.image_filenames)

    def __getitem__(self, idx):
        """
        Retrieves an image and its corresponding mask from the dataset.

        Args:
            idx (int): Sample index.
        
        Returns:
            torch.Tensor: Transformed image.
            torch.Tensor: Transformed mask.
        """
        # Load image and mask paths
        image_path = os.path.join(self.image_dir, self.image_filenames[idx])
        mask_path = os.path.join(self.mask_dir, self.mask_filenames[idx])

        # Load image in RGB format and mask in grayscale format
        image = Image.open(image_path).convert('RGB')
        mask = Image.open(mask_path).convert('L')  # Masks are usually in grayscale

        # Apply transformations to image
        if self.transform:
            image = self.transform(image)

        # Convert mask to numpy array and apply class mapping if provided
        mask = np.array(mask, dtype=np.uint8)
        if self.mask_class_map:
            mask = self.apply_class_mapping(mask)

        # Convert mask to tensor and normalize to binary or multi-class labels
        mask_tensor = torch.from_numpy(mask).long()
        mask_tensor[mask_tensor > 0] = 1  # Convert all non-zero pixels to class 1 (binary)

        return image, mask_tensor

    def apply_class_mapping(self, mask):
        """
        Applies class mapping to mask for multi-class segmentation.

        Args:
            mask (np.ndarray): Mask array with original pixel values.
        
        Returns:
            np.ndarray: Mask array with mapped class values.
        """
        mapped_mask = np.zeros_like(mask)
        for pixel_value, class_index in self.mask_class_map.items():
            mapped_mask[mask == pixel_value] = class_index
        return mapped_mask

    def show_sample(self, idx):
        """
        Displays an image and its corresponding mask side-by-side.

        Args:
            idx (int): Sample index.
        """
        image, mask = self.__getitem__(idx)
        image = image.permute(1, 2, 0).numpy()  # Convert to (H, W, C) for displaying
        mask = mask.numpy()

        import matplotlib.pyplot as plt
        plt.figure(figsize=(10, 5))
        plt.subplot(1, 2, 1)
        plt.imshow(image)
        plt.title("Image")

        plt.subplot(1, 2, 2)
        plt.imshow(mask, cmap='gray')
        plt.title("Mask")
        plt.show()

# Define augmentation and transformation operations
def get_transforms(split):
    """
    Returns image transformations based on the dataset split.

    Args:
        split (str): Dataset split ('train', 'val', or 'test').

    Returns:
        torchvision.transforms.Compose: Transformation pipeline.
    """
    if split == 'train':
        return transforms.Compose([
            transforms.Resize((256, 256)),
            transforms.RandomHorizontalFlip(),
            transforms.RandomVerticalFlip(),
            transforms.RandomRotation(15),
            transforms.ColorJitter(brightness=0.2, contrast=0.2, saturation=0.2, hue=0.1),
            transforms.ToTensor(),
            transforms.Normalize(mean=[0.485, 0.456, 0.406], std=[0.229, 0.224, 0.225])
        ])
    else:
        return transforms.Compose([
            transforms.Resize((256, 256)),
            transforms.ToTensor(),
            transforms.Normalize(mean=[0.485, 0.456, 0.406], std=[0.229, 0.224, 0.225])
        ])

# Check normalization ranges
def check_normalization(image_tensor):
    """
    Checks if the image tensor is within the normalized range for the model.

    Args:
        image_tensor (torch.Tensor): Input image tensor to be checked.
    
    Returns:
        bool: True if normalization is within expected range, False otherwise.
    """
    min_val = image_tensor.min().item()
    max_val = image_tensor.max().item()
    if -1.0 <= min_val <= max_val <= 1.0:
        print("Normalization is within range [-1, 1].")
        return True
    elif 0.0 <= min_val <= max_val <= 1.0:
        print("Normalization is within range [0, 1].")
        return True
    else:
        print("Normalization out of range!")
        return False

# Helper function to inspect dataset properties
def inspect_dataset(dataset):
    """
    Inspects dataset properties including sample count, image shape, and pixel statistics.

    Args:
        dataset (CholecSegDataset): Dataset instance to inspect.
    """
    print(f"Total samples: {len(dataset)}")
    image, mask = dataset[0]
    print(f"Image shape: {image.shape}, Mask shape: {mask.shape}")
    print(f"Image pixel range: [{image.min().item()}, {image.max().item()}]")
    print(f"Mask unique values: {torch.unique(mask)}")

# Augmentation inspection function
def visualize_augmentations(dataset, num_samples=5):
    """
    Visualizes the effects of augmentations on a subset of images.

    Args:
        dataset (CholecSegDataset): Dataset instance with augmentations.
        num_samples (int): Number of samples to visualize.
    """
    import matplotlib.pyplot as plt
    for i in range(num_samples):
        idx = random.randint(0, len(dataset) - 1)
        image, mask = dataset[idx]
        
        # Convert tensors to displayable format
        image = image.permute(1, 2, 0).numpy()
        mask = mask.numpy()

        plt.figure(figsize=(10, 5))
        plt.subplot(1, 2, 1)
        plt.imshow(image)
        plt.title("Augmented Image")

        plt.subplot(1, 2, 2)
        plt.imshow(mask, cmap='gray')
        plt.title("Mask")
        plt.show()

# Test dataset loading and transformations
if __name__ == "__main__":
    dataset_path = "./data/CholecSeg8k"
    split = "train"

    # Initialize dataset with transforms
    train_transforms = get_transforms(split)
    dataset = CholecSegDataset(dataset_path, split=split, transform=train_transforms, mask_class_map={255: 1, 0: 0})

    # Display dataset details and a sample
    inspect_dataset(dataset)
    dataset.show_sample(0)

    # Visualize augmentations
    visualize_augmentations(dataset, num_samples=3)
