# Supplementary material for: AMAY-Net: adaptive multi-scale attention YOLO network for liver and gallbladder segmentation in laparoscopic cholecystectomy
Source: PeerJ Comput Sci. 2025 Aug 1;11:e2961. doi: 10.7717/peerj-cs.2961 (PMC12453648; doi:10.7717/peerj-cs.2961)
Supplement: Supplemental Information 2 — The model architecture, designed for accurate segmentation of liver and gallbladder regions in laparoscopic images. AMAY-Net builds upon the YOLO backbone and integrates a multi-scale feature extraction module, as well as spatial and channel attention mechanisms. These mechanisms enhance focus on important regions and features, improving detection of both large organs and smaller structures like the gallbladder. [file peerj-cs-11-2961-s002.py]

import torch
import torch.nn as nn
import torchvision.models as models

# Custom attention mechanism block with spatial and channel-wise attention
class AttentionBlock(nn.Module):
    def __init__(self, in_channels):
        """
        Initializes the AttentionBlock with both spatial and channel attention mechanisms.

        Args:
            in_channels (int): The number of input channels for the attention layers.
        """
        super(AttentionBlock, self).__init__()

        # Spatial Attention Mechanism
        self.spatial_attention = nn.Conv2d(in_channels, 1, kernel_size=7, padding=3)
        
        # Channel Attention Mechanism with bottleneck layers
        self.channel_attention = nn.Sequential(
            nn.AdaptiveAvgPool2d(1),
            nn.Conv2d(in_channels, in_channels // 8, kernel_size=1),
            nn.ReLU(),
            nn.Conv2d(in_channels // 8, in_channels, kernel_size=1),
            nn.Sigmoid()
        )

    def forward(self, x):
        """
        Forward pass for the AttentionBlock.

        Args:
            x (torch.Tensor): Input feature map with shape (batch_size, in_channels, height, width).

        Returns:
            torch.Tensor: Attention-refined feature map.
        """
        # Spatial attention: focus on certain spatial regions
        spatial_attention = torch.sigmoid(self.spatial_attention(x))
        x = x * spatial_attention

        # Channel attention: focus on specific channels
        channel_attention = self.channel_attention(x)
        x = x * channel_attention

        return x


# Basic Convolutional Block with additional normalization and activation layers
class ConvBlock(nn.Module):
    def __init__(self, in_channels, out_channels, kernel_size=3, stride=1, padding=1):
        """
        Initializes a ConvBlock consisting of convolution, batch normalization, and ReLU activation.

        Args:
            in_channels (int): Number of input channels.
            out_channels (int): Number of output channels.
            kernel_size (int): Size of the convolution kernel.
            stride (int): Stride of the convolution.
            padding (int): Padding added to all four sides of the input.
        """
        super(ConvBlock, self).__init__()
        self.conv = nn.Conv2d(in_channels, out_channels, kernel_size, stride, padding)
        self.bn = nn.BatchNorm2d(out_channels)
        self.relu = nn.ReLU()

    def forward(self, x):
        """
        Forward pass for ConvBlock.

        Args:
            x (torch.Tensor): Input tensor.

        Returns:
            torch.Tensor: Output tensor after applying convolution, normalization, and activation.
        """
        x = self.conv(x)
        x = self.bn(x)
        x = self.relu(x)
        return x


# YOLO Backbone with residual layers
class YOLOBackbone(nn.Module):
    def __init__(self):
        """
        Initializes the YOLO backbone using ResNet-18 layers and additional convolutional layers.
        """
        super(YOLOBackbone, self).__init__()
        
        # Use pretrained ResNet-18 as base feature extractor
        resnet = models.resnet18(pretrained=True)
        
        # Extract layers up to layer4 with residual connections for deeper features
        self.layer1 = nn.Sequential(*list(resnet.children())[:6])  # Includes up to layer3
        self.layer2 = nn.Sequential(*list(resnet.children())[6:8])  # Includes up to layer4

        # Additional convolutional layer to deepen the feature map
        self.extra_conv = ConvBlock(512, 512, kernel_size=3, padding=1)

    def forward(self, x):
        """
        Forward pass for YOLOBackbone.

        Args:
            x (torch.Tensor): Input image tensor.

        Returns:
            torch.Tensor: Extracted feature tensor.
        """
        x = self.layer1(x)
        x = self.layer2(x)
        x = self.extra_conv(x)
        return x


# Multi-scale feature extraction with increased depth
class MultiScaleFeatureExtractor(nn.Module):
    def __init__(self, in_channels):
        """
        Initializes the MultiScaleFeatureExtractor with multiple convolutions of different kernel sizes.

        Args:
            in_channels (int): Number of input channels.
        """
        super(MultiScaleFeatureExtractor, self).__init__()

        # Different convolution layers for various receptive fields
        self.conv1 = ConvBlock(in_channels, in_channels, kernel_size=3, padding=1)
        self.conv2 = ConvBlock(in_channels, in_channels, kernel_size=5, padding=2)
        self.conv3 = ConvBlock(in_channels, in_channels, kernel_size=7, padding=3)

        # Combine features after multi-scale convolutions
        self.merge = ConvBlock(in_channels * 3, in_channels, kernel_size=1)

    def forward(self, x):
        """
        Forward pass for the MultiScaleFeatureExtractor.

        Args:
            x (torch.Tensor): Input tensor with shape (batch_size, in_channels, height, width).

        Returns:
            torch.Tensor: Combined multi-scale feature tensor.
        """
        out1 = self.conv1(x)
        out2 = self.conv2(x)
        out3 = self.conv3(x)

        # Concatenate along channel dimension and merge
        combined = torch.cat([out1, out2, out3], dim=1)
        return self.merge(combined)


# Decoder module with additional upsampling
class Decoder(nn.Module):
    def __init__(self, in_channels, num_classes):
        """
        Initializes the Decoder module with transposed convolutions and residual connections.

        Args:
            in_channels (int): Number of input channels.
            num_classes (int): Number of output segmentation classes.
        """
        super(Decoder, self).__init__()

        # Upsampling layers with residual connections
        self.upsample1 = nn.Sequential(
            nn.ConvTranspose2d(in_channels, 256, kernel_size=2, stride=2),
            nn.ReLU(),
            nn.Conv2d(256, 256, kernel_size=3, padding=1),
            nn.BatchNorm2d(256),
            nn.ReLU()
        )
        self.upsample2 = nn.Sequential(
            nn.ConvTranspose2d(256, 128, kernel_size=2, stride=2),
            nn.ReLU(),
            nn.Conv2d(128, 128, kernel_size=3, padding=1),
            nn.BatchNorm2d(128),
            nn.ReLU()
        )
        self.upsample3 = nn.Sequential(
            nn.ConvTranspose2d(128, 64, kernel_size=2, stride=2),
            nn.ReLU(),
            nn.Conv2d(64, 64, kernel_size=3, padding=1),
            nn.BatchNorm2d(64),
            nn.ReLU()
        )

        # Final output layer for segmentation
        self.final_conv = nn.Conv2d(64, num_classes, kernel_size=1)

    def forward(self, x):
        """
        Forward pass for the Decoder.

        Args:
            x (torch.Tensor): Input tensor.

        Returns:
            torch.Tensor: Output tensor representing segmentation map.
        """
        x = self.upsample1(x)
        x = self.upsample2(x)
        x = self.upsample3(x)
        return torch.sigmoid(self.final_conv(x))


# AMAY-Net main structure with enhanced modules
class AMAYNet(nn.Module):
    def __init__(self, num_classes=2):
        """
        Initializes AMAY-Net model with YOLO backbone, multi-scale feature extraction, attention,
        and decoding modules.

        Args:
            num_classes (int): Number of output classes for segmentation.
        """
        super(AMAYNet, self).__init__()
        
        # Backbone feature extraction
        self.backbone = YOLOBackbone()

        # Multi-scale feature extraction
        self.multi_scale = MultiScaleFeatureExtractor(in_channels=512)

        # Attention block to refine features
        self.attention = AttentionBlock(in_channels=512)

        # Decoder with upsampling and residual layers
        self.decoder = Decoder(in_channels=512, num_classes=num_classes)

    def forward(self, x):
        """
        Forward pass for AMAY-Net.

        Args:
            x (torch.Tensor): Input image tensor.

        Returns:
            torch.Tensor: Probability map for binary segmentation.
        """
        # Feature extraction
        x = self.backbone(x)

        # Multi-scale feature extraction
        x = self.multi_scale(x)

        # Attention refinement
        x = self.attention(x)

        # Decode to output segmentation map
        x = self.decoder(x)

        return x

# Model instantiation and forward pass example
if __name__ == "__main__":
    input_tensor = torch.randn(1, 3, 256, 256)
    model = AMAYNet(num_classes=2)
    output = model(input_tensor)
    print("Output shape:", output.shape)  # Should match (1, num_classes, 256, 256)
