# Supplementary material for: AMAY-Net: adaptive multi-scale attention YOLO network for liver and gallbladder segmentation in laparoscopic cholecystectomy
Source: PeerJ Comput Sci. 2025 Aug 1;11:e2961. doi: 10.7717/peerj-cs.2961 (PMC12453648; doi:10.7717/peerj-cs.2961)
Supplement: Supplemental Information 3 — Helper functions for model management and training visualization. It includes functions to save and load model checkpoints, plot training metrics (e.g., loss and IoU), and evaluate the performance of AMAY-Net across epochs. This file also supports logging and visualization, essential for tracking AMAY-Net’s performance on imbalanced medical datasets. [file peerj-cs-11-2961-s003.py]

import torch
import os
import matplotlib.pyplot as plt
import numpy as np
from datetime import datetime

# Save model function with versioning and checkpointing
def save_model(model, save_path, filename='best_model.pth', epoch=None):
    """
    Saves the model at a specified path. Adds versioning based on epoch if provided.
    
    Args:
        model (torch.nn.Module): The model to be saved.
        save_path (str): Directory to save the model.
        filename (str): File name for the model.
        epoch (int, optional): Epoch number to version the model file.
    """
    # Create directory if it doesn't exist
    if not os.path.exists(save_path):
        os.makedirs(save_path)
    
    # Add epoch number to filename for versioning if specified
    if epoch is not None:
        filename = f"{filename.split('.')[0]}_epoch{epoch}.pth"
    
    save_file = os.path.join(save_path, filename)
    torch.save(model.state_dict(), save_file)
    print(f"Model saved at {save_file}")


# Load model function with error handling for checkpoints
def load_model(model, load_path):
    """
    Loads model weights from a specified file.
    
    Args:
        model (torch.nn.Module): Model structure to load weights into.
        load_path (str): File path for model weights.

    Returns:
        torch.nn.Module: Model with loaded weights.
    """
    if os.path.exists(load_path):
        model.load_state_dict(torch.load(load_path))
        print(f"Model loaded from {load_path}")
    else:
        raise FileNotFoundError(f"No model found at {load_path}")
    return model


# Plot training and validation metrics with extended metrics
def plot_metrics(train_loss, val_loss, val_iou, val_f1=None, save_path='./results', filename='training_metrics.png'):
    """
    Plots loss and IoU metrics over epochs, optionally with F1 score.
    
    Args:
        train_loss (list): Training loss per epoch.
        val_loss (list): Validation loss per epoch.
        val_iou (list): Validation IoU per epoch.
        val_f1 (list, optional): Validation F1 score per epoch.
        save_path (str): Path to save the plot.
        filename (str): Filename for the plot.
    """
    if not os.path.exists(save_path):
        os.makedirs(save_path)

    epochs = range(1, len(train_loss) + 1)

    plt.figure(figsize=(12, 6))

    # Loss plot
    plt.subplot(1, 2, 1)
    plt.plot(epochs, train_loss, 'bo-', label='Training Loss')
    plt.plot(epochs, val_loss, 'ro-', label='Validation Loss')
    plt.title('Training and Validation Loss')
    plt.xlabel('Epochs')
    plt.ylabel('Loss')
    plt.legend()

    # IoU and optional F1 Score plot
    plt.subplot(1, 2, 2)
    plt.plot(epochs, val_iou, 'go-', label='Validation IoU')
    if val_f1 is not None:
        plt.plot(epochs, val_f1, 'mo-', label='Validation F1')
    plt.title('Validation IoU and F1 Score')
    plt.xlabel('Epochs')
    plt.ylabel('Metric')
    plt.legend()

    plt.tight_layout()
    plt.savefig(os.path.join(save_path, filename))
    print(f"Metrics plot saved at {os.path.join(save_path, filename)}")
    plt.show()


# Calculate multiple metrics for evaluation, including MCC
def calculate_metrics(preds, targets):
    """
    Calculates various metrics for segmentation evaluation: accuracy, precision, recall, F1, IoU, and MCC.
    
    Args:
        preds (torch.Tensor): Model predictions (binary).
        targets (torch.Tensor): Ground truth labels (binary).
    
    Returns:
        dict: Dictionary with evaluation metrics.
    """
    preds = preds.view(-1).cpu().numpy()
    targets = targets.view(-1).cpu().numpy()

    intersection = (preds * targets).sum()
    union = preds.sum() + targets.sum() - intersection

    accuracy = (preds == targets).mean()
    precision = intersection / (preds.sum() + 1e-6)
    recall = intersection / (targets.sum() + 1e-6)
    f1_score = 2 * (precision * recall) / (precision + recall + 1e-6)
    iou = intersection / (union + 1e-6)

    # Calculate Specificity
    true_neg = ((1 - preds) * (1 - targets)).sum()
    specificity = true_neg / ((1 - targets).sum() + 1e-6)

    # Calculate Matthews Correlation Coefficient (MCC)
    mcc_numerator = (intersection * true_neg) - ((preds.sum() - intersection) * (targets.sum() - intersection))
    mcc_denominator = np.sqrt((preds.sum() + 1e-6) * (targets.sum() + 1e-6) *
                              ((1 - preds).sum() + 1e-6) * ((1 - targets).sum() + 1e-6))
    mcc = mcc_numerator / (mcc_denominator + 1e-6)

    metrics = {
        "accuracy": accuracy,
        "precision": precision,
        "recall": recall,
        "f1_score": f1_score,
        "iou": iou,
        "specificity": specificity,
        "mcc": mcc
    }
    return metrics


# Custom logging function to track metrics
def log_metrics(epoch, metrics, save_path='./logs', filename='training_log.txt'):
    """
    Logs metrics at each epoch to a file.
    
    Args:
        epoch (int): Current epoch number.
        metrics (dict): Dictionary of metrics.
        save_path (str): Directory to save the log file.
        filename (str): Log file name.
    """
    if not os.path.exists(save_path):
        os.makedirs(save_path)
    
    log_file = os.path.join(save_path, filename)
    with open(log_file, 'a') as f:
        f.write(f"Epoch {epoch}:\n")
        for key, value in metrics.items():
            f.write(f"{key}: {value:.4f}\n")
        f.write("\n")
    print(f"Metrics logged at epoch {epoch} to {log_file}")


# Determine optimal threshold based on F1 score
def optimize_threshold(preds, targets, thresholds=np.arange(0.1, 1.0, 0.1)):
    """
    Optimizes binary threshold to maximize F1 score.
    
    Args:
        preds (torch.Tensor): Raw prediction probabilities.
        targets (torch.Tensor): Ground truth binary labels.
        thresholds (np.array): Array of threshold values to test.

    Returns:
        float: Optimal threshold with highest F1 score.
    """
    best_f1 = 0.0
    best_threshold = 0.5

    for threshold in thresholds:
        binary_preds = (preds > threshold).float()
        metrics = calculate_metrics(binary_preds, targets)
        if metrics['f1_score'] > best_f1:
            best_f1 = metrics['f1_score']
            best_threshold = threshold

    print(f"Optimal threshold: {best_threshold} with F1 score: {best_f1}")
    return best_threshold


# Initialize training with added logging and optimized threshold search
def train_model_with_logging(model, train_loader, val_loader, optimizer, scheduler, device, epochs=20):
    """
    Runs full training loop with logging and threshold optimization.
    
    Args:
        model (torch.nn.Module): Model for training.
        train_loader (DataLoader): DataLoader for training data.
        val_loader (DataLoader): DataLoader for validation data.
        optimizer (torch.optim.Optimizer): Optimizer for model parameters.
        scheduler (torch.optim.lr_scheduler): Scheduler for learning rate adjustments.
        device (torch.device): Device to perform training on.
        epochs (int): Number of training epochs.
    """
    best_iou = 0.0  # Track best IoU for model saving
    
    for epoch in range(epochs):
        # Training phase
        model.train()
        train_loss = 0.0
        for images, masks in train_loader:
            images, masks = images.to(device), masks.to(device)

            optimizer.zero_grad()
            outputs = model(images)
            loss = torch.nn.functional.binary_cross_entropy_with_logits(outputs, masks.float())
            loss.backward()
            optimizer.step()
            train_loss += loss.item()
        train_loss /= len(train_loader)

        # Validation phase with threshold tuning
        model.eval()
        val_loss = 0.0
        val_metrics = []
        with torch.no_grad():
            for images, masks in val_loader:
                images, masks = images.to(device), masks.to(device)
                outputs = model(images)
                val_loss += torch.nn.functional.binary_cross_entropy_with_logits(outputs, masks.float()).item()

                # Optimize threshold for predictions
                preds = torch.sigmoid(outputs)
                best_threshold = optimize_threshold(preds, masks)
                preds = (preds > best_threshold).float()
                val_metrics.append(calculate_metrics(preds, masks))

        val_loss /= len(val_loader)
        avg_metrics = {k: np.mean([m[k] for m in val_metrics]) for k in val_metrics[0]}
        
        # Logging and plotting
        log_metrics(epoch, avg_metrics)
        plot_metrics([train_loss], [val_loss], [avg_metrics['iou']], [avg_metrics['f1_score']])

        # Save best model
        if avg_metrics['iou'] > best_iou:
            best_iou = avg_metrics['iou']
            save_model(model, './checkpoints', filename='best_model.pth', epoch=epoch)
        
        # Step scheduler
        scheduler.step(val_loss)
