# Supplementary material for: AMAY-Net: adaptive multi-scale attention YOLO network for liver and gallbladder segmentation in laparoscopic cholecystectomy
Source: PeerJ Comput Sci. 2025 Aug 1;11:e2961. doi: 10.7717/peerj-cs.2961 (PMC12453648; doi:10.7717/peerj-cs.2961)
Supplement: Supplemental Information 4 — The core functions for training and validation processes, with loss calculation and backpropagation for segmentation accuracy. It leverages adaptive class-balancing loss to manage imbalanced data and includes metrics tracking for IoU and F1-score. These functions iteratively improve AMAY-Net’s performance across both large and small anatomical structures. [file peerj-cs-11-2961-s004.py]

import torch
import torch.optim as optim
from torch.optim.lr_scheduler import ReduceLROnPlateau
from tqdm import tqdm
import matplotlib.pyplot as plt
import numpy as np
import os

# Training function with configurable logging, early stopping, and scheduler support
def train(model, train_loader, optimizer, device, scheduler=None, early_stopping=None):
    """
    Trains the model for one epoch, calculates loss, and updates the optimizer.
    
    Args:
        model (torch.nn.Module): The neural network model.
        train_loader (DataLoader): DataLoader for training data.
        optimizer (torch.optim.Optimizer): Optimizer for updating model parameters.
        device (torch.device): Device to run the training on (e.g., 'cuda' or 'cpu').
        scheduler (torch.optim.lr_scheduler, optional): Learning rate scheduler.
        early_stopping (EarlyStopping, optional): Early stopping mechanism.

    Returns:
        float: Average loss for the epoch.
    """
    model.train()  # Set the model to training mode
    running_loss = 0.0  # Track cumulative loss
    criterion = torch.nn.BCEWithLogitsLoss()  # Binary cross-entropy loss for segmentation tasks
    loop = tqdm(train_loader, total=len(train_loader), desc="Training")  # Progress bar

    for images, masks in loop:
        images, masks = images.to(device), masks.to(device)  # Move data to device

        # Forward pass
        outputs = model(images)
        loss = criterion(outputs, masks.float())

        # Backward pass and optimization
        optimizer.zero_grad()
        loss.backward()
        optimizer.step()

        running_loss += loss.item()  # Accumulate loss

        # Update progress bar with current loss
        loop.set_postfix(loss=loss.item())

    # Calculate the average loss for the epoch
    epoch_loss = running_loss / len(train_loader)

    # Adjust learning rate if scheduler is provided
    if scheduler:
        scheduler.step(epoch_loss)

    # Apply early stopping if applicable
    if early_stopping:
        early_stopping(epoch_loss, model)
        if early_stopping.early_stop:
            print("Early stopping triggered")

    return epoch_loss


# Validation function with IoU and Dice coefficient
def validate(model, val_loader, device):
    """
    Validates the model, computes loss, IoU, and Dice coefficient.

    Args:
        model (torch.nn.Module): The neural network model.
        val_loader (DataLoader): DataLoader for validation data.
        device (torch.device): Device to run the validation on.

    Returns:
        tuple: Average loss, IoU, and Dice coefficient for the epoch.
    """
    model.eval()  # Set the model to evaluation mode
    running_loss = 0.0
    running_iou = 0.0
    running_dice = 0.0  # Track Dice coefficient
    criterion = torch.nn.BCEWithLogitsLoss()  # Binary cross-entropy loss
    loop = tqdm(val_loader, total=len(val_loader), desc="Validating")

    with torch.no_grad():  # Disable gradient calculation for validation
        for images, masks in loop:
            images, masks = images.to(device), masks.to(device)

            # Forward pass
            outputs = model(images)
            loss = criterion(outputs, masks.float())
            running_loss += loss.item()

            # Calculate IoU metric
            preds = torch.sigmoid(outputs)
            preds = (preds > 0.5).float()
            intersection = (preds * masks).sum(dim=(2, 3))
            union = preds.sum(dim=(2, 3)) + masks.sum(dim=(2, 3)) - intersection
            iou = (intersection + 1e-6) / (union + 1e-6)
            running_iou += iou.mean().item()

            # Calculate Dice coefficient
            dice = (2 * intersection + 1e-6) / (preds.sum(dim=(2, 3)) + masks.sum(dim=(2, 3)) + 1e-6)
            running_dice += dice.mean().item()

            # Update progress bar with loss and IoU metrics
            loop.set_postfix(loss=loss.item(), iou=iou.mean().item(), dice=dice.mean().item())

    # Calculate average metrics over all batches
    epoch_loss = running_loss / len(val_loader)
    epoch_iou = running_iou / len(val_loader)
    epoch_dice = running_dice / len(val_loader)
    return epoch_loss, epoch_iou, epoch_dice


# Early Stopping Implementation
class EarlyStopping:
    def __init__(self, patience=5, min_delta=0.001):
        """
        Early stopping to terminate training when validation loss stops improving.

        Args:
            patience (int): How many epochs to wait before stopping when loss is not improving.
            min_delta (float): Minimum change in loss to be considered an improvement.
        """
        self.patience = patience
        self.min_delta = min_delta
        self.best_loss = None
        self.counter = 0
        self.early_stop = False

    def __call__(self, val_loss, model):
        """
        Checks if training should be stopped early.

        Args:
            val_loss (float): Current validation loss.
            model (torch.nn.Module): Model to save if it has the best performance so far.
        """
        if self.best_loss is None:
            self.best_loss = val_loss
            self.save_checkpoint(val_loss, model)
        elif val_loss < self.best_loss - self.min_delta:
            self.best_loss = val_loss
            self.counter = 0
            self.save_checkpoint(val_loss, model)
        else:
            self.counter += 1
            if self.counter >= self.patience:
                self.early_stop = True

    def save_checkpoint(self, val_loss, model):
        """
        Saves model when validation loss decreases.

        Args:
            val_loss (float): Validation loss.
            model (torch.nn.Module): Model to save.
        """
        torch.save(model.state_dict(), 'checkpoint.pth')
        print(f'Saving model... Validation loss: {val_loss}')


# Visualization of model predictions
def visualize_predictions(model, val_loader, device, num_samples=3):
    """
    Visualizes model predictions on a subset of the validation dataset.

    Args:
        model (torch.nn.Module): Trained model.
        val_loader (DataLoader): DataLoader for validation data.
        device (torch.device): Device to run inference on.
        num_samples (int): Number of samples to visualize.
    """
    model.eval()  # Set to evaluation mode
    with torch.no_grad():
        for i, (images, masks) in enumerate(val_loader):
            if i >= num_samples:
                break
            images, masks = images.to(device), masks.to(device)

            # Forward pass
            outputs = model(images)
            preds = torch.sigmoid(outputs) > 0.5

            # Convert tensors to CPU for plotting
            images = images.cpu()
            masks = masks.cpu()
            preds = preds.cpu()

            # Plot each image, ground truth, and prediction
            for j in range(images.size(0)):
                fig, ax = plt.subplots(1, 3, figsize=(15, 5))
                ax[0].imshow(images[j].permute(1, 2, 0).numpy())
                ax[0].set_title("Input Image")
                ax[1].imshow(masks[j][0], cmap="gray")
                ax[1].set_title("Ground Truth")
                ax[2].imshow(preds[j][0], cmap="gray")
                ax[2].set_title("Prediction")
                plt.show()


# Training loop with logging, early stopping, and visualization
def train_model(model, train_loader, val_loader, optimizer, scheduler, device, epochs=20):
    """
    Runs the full training and validation loop.

    Args:
        model (torch.nn.Module): The neural network model.
        train_loader (DataLoader): DataLoader for training data.
        val_loader (DataLoader): DataLoader for validation data.
        optimizer (torch.optim.Optimizer): Optimizer for model parameters.
        scheduler (torch.optim.lr_scheduler): Scheduler to adjust the learning rate.
        device (torch.device): Device to run training on.
        epochs (int): Number of training epochs.
    """
    # Initialize early stopping
    early_stopping = EarlyStopping(patience=5, min_delta=0.01)
    
    for epoch in range(epochs):
        print(f"\nEpoch {epoch+1}/{epochs}")

        # Training phase
        train_loss = train(model, train_loader, optimizer, device, scheduler, early_stopping)
        print(f"Train Loss: {train_loss:.4f}")

        # Validation phase
        val_loss, val_iou, val_dice = validate(model, val_loader, device)
        print(f"Validation Loss: {val_loss:.4f}, IoU: {val_iou:.4f}, Dice: {val_dice:.4f}")

        # Early stopping check
        if early_stopping.early_stop:
            print("Early stopping.")
            break

        # Visualization of predictions every few epochs
        if (epoch + 1) % 5 == 0:
            visualize_predictions(model, val_loader, device)
