# Supplementary material for: AMAY-Net: adaptive multi-scale attention YOLO network for liver and gallbladder segmentation in laparoscopic cholecystectomy
Source: PeerJ Comput Sci. 2025 Aug 1;11:e2961. doi: 10.7717/peerj-cs.2961 (PMC12453648; doi:10.7717/peerj-cs.2961)
Supplement: Supplemental Information 5 — The custom adaptive class-balancing loss, crucial for AMAY-Net’s handling of imbalanced segmentation tasks. The loss function dynamically adjusts weights for underrepresented classes, like the gallbladder, ensuring improved model focus on smaller structures, thus enhancing the segmentation accuracy of critical regions in laparoscopic images. [file peerj-cs-11-2961-s005.py]

import torch
import torch.nn as nn
import torch.nn.functional as F

# Adaptive Class Balancing Loss
class AdaptiveClassBalancingLoss(nn.Module):
    def __init__(self, beta=0.99, epsilon=1e-6):
        """
        Initializes the Adaptive Class Balancing Loss.
        
        Args:
            beta (float): Balancing factor to adjust the weights for classes.
            epsilon (float): Small constant added for numerical stability.
        """
        super(AdaptiveClassBalancingLoss, self).__init__()
        self.beta = beta
        self.epsilon = epsilon

    def forward(self, inputs, targets):
        """
        Computes the adaptive class balancing loss.
        
        Args:
            inputs (torch.Tensor): Predicted logits from the model.
            targets (torch.Tensor): Ground truth labels (0 or 1).
        
        Returns:
            torch.Tensor: Calculated adaptive class balancing loss.
        """
        # Calculate the number of pixels in each class
        num_positive = torch.sum(targets)
        num_negative = targets.numel() - num_positive

        # Compute the weights for each class based on the total number of pixels
        weight_pos = (1 - self.beta) / (1 - self.beta ** (num_positive + self.epsilon))
        weight_neg = (1 - self.beta) / (1 - self.beta ** (num_negative + self.epsilon))

        # Calculate binary cross-entropy loss for each class
        loss_pos = F.binary_cross_entropy_with_logits(inputs, targets, reduction='none') * weight_pos
        loss_neg = F.binary_cross_entropy_with_logits(inputs, 1 - targets, reduction='none') * weight_neg

        # Combine the weighted losses for final loss output
        total_loss = loss_pos + loss_neg
        return torch.mean(total_loss)


# IoU Loss (Intersection over Union)
class IoULoss(nn.Module):
    def __init__(self, smooth=1e-6):
        """
        Initializes the IoU Loss.
        
        Args:
            smooth (float): Small constant added to avoid division by zero.
        """
        super(IoULoss, self).__init__()
        self.smooth = smooth

    def forward(self, inputs, targets):
        """
        Computes the IoU loss between predicted probabilities and target labels.
        
        Args:
            inputs (torch.Tensor): Predicted logits from the model.
            targets (torch.Tensor): Ground truth labels (0 or 1).
        
        Returns:
            torch.Tensor: Calculated IoU loss.
        """
        # Apply sigmoid activation to convert logits to probabilities
        inputs = torch.sigmoid(inputs)

        # Compute the intersection and union between predictions and targets
        intersection = (inputs * targets).sum()
        total = (inputs + targets).sum()
        union = total - intersection

        # Calculate IoU with smoothing for numerical stability
        iou = (intersection + self.smooth) / (union + self.smooth)
        return 1 - iou


# Combined Loss: Focal Loss and IoU Loss
class CombinedLoss(nn.Module):
    def __init__(self, alpha=0.8, gamma=2, iou_weight=1.0, focal_weight=1.0):
        """
        Initializes the combined loss, which integrates Focal Loss and IoU Loss.
        
        Args:
            alpha (float): Balance factor for Focal Loss.
            gamma (float): Focusing parameter for Focal Loss.
            iou_weight (float): Weight for the IoU component in the combined loss.
            focal_weight (float): Weight for the Focal Loss component in the combined loss.
        """
        super(CombinedLoss, self).__init__()
        self.alpha = alpha
        self.gamma = gamma
        self.iou_weight = iou_weight
        self.focal_weight = focal_weight
        self.iou_loss = IoULoss()

    def forward(self, inputs, targets):
        """
        Computes the combined loss, integrating Focal Loss and IoU Loss.
        
        Args:
            inputs (torch.Tensor): Predicted logits from the model.
            targets (torch.Tensor): Ground truth labels (0 or 1).
        
        Returns:
            torch.Tensor: Calculated combined loss.
        """
        # Step 1: Focal Loss Calculation
        BCE_loss = F.binary_cross_entropy_with_logits(inputs, targets, reduction='none')
        
        # Calculate the focal term (1 - p_t)^gamma, where p_t = exp(-BCE_loss)
        pt = torch.exp(-BCE_loss)
        focal_term = self.alpha * (1 - pt) ** self.gamma * BCE_loss
        F_loss = focal_term.mean() * self.focal_weight

        # Step 2: IoU Loss Calculation
        IoU_loss = self.iou_loss(inputs, targets) * self.iou_weight

        # Step 3: Combined Loss (weighted sum of Focal Loss and IoU Loss)
        combined_loss = F_loss + IoU_loss
        return combined_loss
