# Supplementary material for: AMAY-Net: adaptive multi-scale attention YOLO network for liver and gallbladder segmentation in laparoscopic cholecystectomy
Source: PeerJ Comput Sci. 2025 Aug 1;11:e2961. doi: 10.7717/peerj-cs.2961 (PMC12453648; doi:10.7717/peerj-cs.2961)
Supplement: Supplemental Information 6 — The main execution script for training and evaluating AMAY-Net. This parses configuration settings, loads data, initializes the AMAY-Net model, and manages the training loop. It also includes options for saving the best-performing model and uses a learning rate scheduler and early stopping to optimize training efficiency, ensuring high segmentation accuracy for real-time applications in laparoscopic surgery. [file peerj-cs-11-2961-s006.py]

import torch
import torch.optim as optim
from torch.utils.data import DataLoader
from model import AMAYNet  
from dataset import CholecSegDataset  
from train import train, validate  
from utils import save_model, load_model, plot_metrics  
import argparse
import os
from torch.optim.lr_scheduler import ReduceLROnPlateau
import logging

# Parse command-line arguments for model configurations
def parse_args():
    """
    Parses command-line arguments to configure the training process.
    
    Returns:
        argparse.Namespace: Parsed arguments with training configurations.
    """
    parser = argparse.ArgumentParser(description="AMAY-Net Training for Liver and Gallbladder Segmentation")
    parser.add_argument('--epochs', type=int, default=50, help='Number of training epochs')
    parser.add_argument('--batch_size', type=int, default=8, help='Batch size for training')
    parser.add_argument('--learning_rate', type=float, default=0.001, help='Initial learning rate')
    parser.add_argument('--dataset_path', type=str, required=True, help='Path to CholecSeg8k dataset')
    parser.add_argument('--save_model_path', type=str, default='./models', help='Path to save trained models')
    parser.add_argument('--load_model', type=bool, default=False, help='Whether to load a pre-trained model')
    parser.add_argument('--early_stopping_patience', type=int, default=10, help='Early stopping patience')
    parser.add_argument('--log_file', type=str, default='./training.log', help='File to save training logs')
    args = parser.parse_args()
    return args

# Setup logging for training process
def setup_logging(log_file):
    """
    Sets up logging configuration to log training and validation details.
    
    Args:
        log_file (str): Path to the log file.
    """
    logging.basicConfig(filename=log_file, level=logging.INFO,
                        format='%(asctime)s - %(levelname)s - %(message)s')
    logging.info("Logging initialized.")
    print(f"Logging to {log_file}")

# Main training loop
def main():
    """
    Main function to set up dataset, model, and training loop for liver and gallbladder segmentation using AMAY-Net.
    """
    # Parse command-line arguments
    args = parse_args()

    # Setup logging
    setup_logging(args.log_file)

    # Configure device (CPU or GPU)
    device = torch.device('cuda' if torch.cuda.is_available() else 'cpu')
    logging.info(f"Device selected: {device}")

    # Load dataset
    logging.info("Loading dataset...")
    train_dataset = CholecSegDataset(args.dataset_path, split='train')
    val_dataset = CholecSegDataset(args.dataset_path, split='val')

    train_loader = DataLoader(train_dataset, batch_size=args.batch_size, shuffle=True, num_workers=4)
    val_loader = DataLoader(val_dataset, batch_size=args.batch_size, shuffle=False, num_workers=4)

    # Initialize model
    logging.info("Initializing model...")
    model = AMAYNet().to(device)

    # Load pre-trained model if specified
    if args.load_model:
        model = load_model(model, args.save_model_path)
        logging.info(f"Model loaded from {args.save_model_path}")

    # Set up optimizer and learning rate scheduler
    optimizer = optim.Adam(model.parameters(), lr=args.learning_rate)
    scheduler = ReduceLROnPlateau(optimizer, 'min', patience=5, factor=0.1, verbose=True)

    # Initialize training and validation metric history
    best_val_iou = 0.0
    train_loss_history, val_loss_history, val_iou_history, val_f1_history = [], [], [], []
    patience_counter = 0  # Counter for early stopping

    # Training and validation loop
    for epoch in range(args.epochs):
        logging.info(f"Epoch {epoch + 1}/{args.epochs} started")
        print(f"Epoch {epoch + 1}/{args.epochs}")

        # Training phase
        train_loss = train(model, train_loader, optimizer, device)
        train_loss_history.append(train_loss)
        logging.info(f"Epoch {epoch + 1} - Training loss: {train_loss:.4f}")

        # Validation phase
        val_loss, val_iou, val_f1 = validate(model, val_loader, device)
        val_loss_history.append(val_loss)
        val_iou_history.append(val_iou)
        val_f1_history.append(val_f1)
        logging.info(f"Epoch {epoch + 1} - Validation loss: {val_loss:.4f}, Validation IoU: {val_iou:.4f}, Validation F1: {val_f1:.4f}")

        # Learning rate scheduling
        scheduler.step(val_loss)

        # Save best model based on IoU metric
        if val_iou > best_val_iou:
            best_val_iou = val_iou
            save_model(model, args.save_model_path, filename=f"best_model_epoch_{epoch + 1}.pth")
            patience_counter = 0  # Reset patience counter if model improves
        else:
            patience_counter += 1  # Increase patience if no improvement

        # Early stopping check
        if patience_counter >= args.early_stopping_patience:
            logging.info("Early stopping triggered")
            print("Early stopping triggered")
            break

        print(f"Training Loss: {train_loss:.4f}, Validation Loss: {val_loss:.4f}, Validation IoU: {val_iou:.4f}, Validation F1: {val_f1:.4f}")

    # Plot metrics for training visualization
    plot_metrics(train_loss_history, val_loss_history, val_iou_history, val_f1_history)
    logging.info("Training completed and metrics plotted.")

if __name__ == '__main__':
    main()
